# Supplementary material for: Halocoryza Alluaud 1919, sea-side beetles of the Indian, Atlantic (sensu lato), and Pacific Oceans: a generic synopsis and description of a remarkable new species from Baja California Sur, México (Coleoptera, Carabidae, Scaritini, Clivinina)
Source: Zookeys. 2011 Sep 8;(127):1–13. doi: 10.3897/zookeys.127.1748 (PMC3175127; doi:10.3897/zookeys.127.1748)
Supplement: XML Treatment for Halocoryza [file zookeys.127.1748-treatment1.xml]

<!DOCTYPE tp:taxon-treatment
  PUBLIC "-//TaxonX//DTD Taxonomic Treatment Publishing DTD v0 20100105//EN" "tax-treatment-NSO.dtd">
<tp:taxon-treatment xmlns:tp="http://www.plazi.org/taxpub"><tp:treatment-meta><mixed-citation publication-type="journal"><person-group><name><surname>Erwin</surname><given-names>Terry L.</given-names></name></person-group><article-title><italic>Halocoryza</italic> Alluaud 1919, sea-side beetles of the Indian, Atlantic (<italic>sensu lato</italic>), and Pacific Oceans: a generic synopsis and description of a remarkable new species from Baja California Sur, México (Coleoptera, Carabidae, Scaritini, Clivinina)</article-title><source>Zookeys</source><day>8</day><month>9</month><year>2011</year><volume>2011</volume><issue>127</issue><fpage>1</fpage><lpage>13</lpage><pub-id pub-id-type="doi">10.3897/zookeys.127.1748</pub-id></mixed-citation></tp:treatment-meta><tp:nomenclature><tp:taxon-name> 
                            <tp:taxon-name-part taxon-name-part-type="genus">Halocoryza</tp:taxon-name-part>
                        <object-id xmlns:xlink="http://www.w3.org/1999/xlink" xlink:type="simple">http://species-id.net/wiki/Halocoryza</object-id>
                        </tp:taxon-name><tp:taxon-authority>Alluaud, 1919: 100</tp:taxon-authority></tp:nomenclature><tp:treatment-sec sec-type="Type species"><title>Type species.</title><p><italic><tp:taxon-name>Halocoryza maindroni</tp:taxon-name></italic> <xref ref-type="bibr" rid="B1">Alluaud, 1919</xref>:101</p></tp:treatment-sec><tp:treatment-sec sec-type="Number of species"><title>Number of species.</title><p>Four</p></tp:treatment-sec><tp:treatment-sec sec-type="Taxonomy"><title>Taxonomy.</title><p>Stable. Adelphotaxon: <italic><tp:taxon-name>Schizogenius</tp:taxon-name></italic> Putzeys, 1846</p></tp:treatment-sec><tp:treatment-sec sec-type="Geographic Distribution"><title>Geographic Distribution.</title><p>Equatorial to Tropic of Cancer; sea coasts and islands of east Africa – Comoros – Mayotte; Djibouti; Madagascar; Mauritius; Saudi Arabia; Somalia; and natural invasive from the Caribbean into west Africa – Cameroon; Ecuador – Galapagos Islands; Barbados; Brazil – Pernambuco; Dominican Republic; <!--PageBreak-->Grenada; Guadeloupe; Jamaica; México – BJ, GO, QR, YC; Panamá; Puerto Rico; USA – FL; Virgin Islands – St. John, St. Thomas</p></tp:treatment-sec><tp:treatment-sec sec-type="Habitat"><title>Habitat.</title><p>Sea beaches and mangrove intertidal zone</p></tp:treatment-sec><tp:treatment-sec sec-type="References"><title>References.</title><p><xref ref-type="bibr" rid="B3">Bruneau de Miré (1979)</xref>, <xref ref-type="bibr" rid="B13">Lorenz (2005)</xref>, <xref ref-type="bibr" rid="B15">Peck (2006)</xref>, <xref ref-type="bibr" rid="B18">Vinson (1956)</xref>, <xref ref-type="bibr" rid="B19">Whitehead (1966)</xref></p></tp:treatment-sec><tp:treatment-sec sec-type="Note"><title>Note.</title><p>The common name, Saline Catarrh Beetles, proposed here follows my principle of translating the scientific name as strictly as possible. In this case, “coryza” comes from the Greek, <italic>koryza</italic>, meaning cold, catarrh, as in disease. Why Alluaud named the genus so is not known.</p></tp:treatment-sec><tp:treatment-sec sec-type="Diagnostic Combination"><title>Diagnostic Combination.</title><p>Differing in adult attributes from those of its adelphotaxon, <italic><tp:taxon-name>Schizogenius</tp:taxon-name></italic> Putzeys, 1846, by the following: Pygidium not striate or with very subtly crenulate striae; antennomere 2 pluristose. In addition, mandibles prominent, nearly straight laterally, abruptly angulate near apices; lacinia asetose on outer margin; frontal carinae nearly perfectly regular, parallel, equidistant, and equally raised; frons evenly convex; neck not pitted or punctate dorsally; eyes reduced, bordered laterally by a distinct carina; gula broad; mentum not deeply emarginate at middle, with median tooth obsolete and epilobes short; tarsi short; paramedian carinae of sternum II short, widely spaced and poorly developed; median lobe of male genitalia neither arcuate nor abruptly deflexed in apical third; fused stylus and coxite of the ovipositor with one robust seta (Whitehead, 1966, 1972).</p></tp:treatment-sec><tp:treatment-sec sec-type="Geographic Distribution"><title>Geographic Distribution.</title><p>Sea beaches, intertidal lagoons on the edges of mangroves, and island shores of the Atlantic, Indian, and Pacific Oceans, the Caribbean Sea, Sea of Cortés, and the Gulf of México.</p></tp:treatment-sec><tp:treatment-sec sec-type="Included Species"><title>Included Species.</title><p>The species list below, as well as arrangement of descriptions that follow is ordered alphabetically.<!--PageBreak--></p><table-wrap id="T1" position="float" orientation="portrait"><table><tbody><tr><td rowspan="1" colspan="1"><italic><tp:taxon-name>Halocoryza acapulcana</tp:taxon-name></italic><xref ref-type="bibr" rid="B19">Whitehead 1966</xref></td><td rowspan="1" colspan="1">Ecuador; México</td></tr><tr><td rowspan="1" colspan="1"><italic><tp:taxon-name>Halocoryza arenaria</tp:taxon-name></italic> (Darlington, 1939)</td><td rowspan="1" colspan="1">Barbados; Brazil; Dominican Republic; Grenada; Guadeloupe; Jamaica; México; Panamá; Puerto Rico; USA; Virgin Islands; Africa – Cameroon</td></tr><tr><td rowspan="1" colspan="1"><italic><tp:taxon-name>Halocoryza maindroni</tp:taxon-name></italic> Alluaud 1919</td><td rowspan="1" colspan="1">Comoros – Mayotte; Djibouti; Madagascar; Mauritius; Saudi Arabia; Somalia</td></tr><tr><td rowspan="1" colspan="1"><italic><tp:taxon-name>Halocoryza whiteheadiana</tp:taxon-name></italic> sp. n.</td><td rowspan="1" colspan="1">México</td></tr></tbody></table></table-wrap></tp:treatment-sec><tp:treatment-sec sec-type="Key to the Species of Halocoryza Alluaud, 1919"><title>Key to the Species of Halocoryza Alluaud, 1919</title><table-wrap content-type="key" position="anchor" orientation="portrait"><table><tbody><tr><td rowspan="1" colspan="1">1</td><td rowspan="1" colspan="1">Pronotum without median sulcus, anterior angles acute; Indian Ocean</td><td rowspan="1" colspan="1"><italic><tp:taxon-name>Halocoryza maindroni</tp:taxon-name></italic> Alluaud, 1919</td></tr><tr><td rowspan="1" colspan="1">1’</td><td rowspan="1" colspan="1">Pronotum with median sulcus, anterior angles rounded; Atlantic, Caribbean, or Pacific Oceans</td><td rowspan="1" colspan="1">2</td></tr><tr><td rowspan="1" colspan="1">2(1’)</td><td rowspan="1" colspan="1">Form markedly elongate; pronotum without paramedian carinae at margins of sulcus, Sea of Cortés</td><td rowspan="1" colspan="1"><italic><tp:taxon-name>Halocoryza whiteheadiana</tp:taxon-name></italic> sp. n.</td></tr><tr><td rowspan="1" colspan="1">2’</td><td rowspan="1" colspan="1">Form moderately elongate; pronotum with paramedian carinae at margins of sulcus</td><td rowspan="1" colspan="1">3</td></tr><tr><td rowspan="1" colspan="1">3(2’)</td><td rowspan="1" colspan="1">Smaller species (LE: 1.20 – 1.35mm), elytra sparsely setose, interval 3 with 10 or fewer setae; color pale testaceous; Pacific Ocean</td><td rowspan="1" colspan="1"><italic><tp:taxon-name>Halocoryza acapulcana</tp:taxon-name></italic> Whitehead, 1966</td></tr><tr><td rowspan="1" colspan="1">3’</td><td rowspan="1" colspan="1">Larger species (LE: 1.35 – 1.45mm), elytra densely setose, interval 3 with 10 or more setae; color dark testaceous; Atlantic Ocean and Caribbean Sea</td><td rowspan="1" colspan="1"><italic><tp:taxon-name>Halocoryza arenaria</tp:taxon-name></italic> (Darlington, 1939)</td></tr></tbody></table></table-wrap></tp:treatment-sec><ref-list><ref id="B1"><mixed-citation xmlns:xlink="http://www.w3.org/1999/xlink" xlink:type="simple"><person-group><name name-style="western"><surname>Alluaud,</surname><given-names>C</given-names></name></person-group> (<year>1919</year>)<article-title> Contributions à l’étude des Carabiques d’Afrique et de Madagascar [Col.] XXIII. Observations sur divers Clinindes; descriptions d’une race, d’une espèce et d’un genre nouveaux.</article-title><source>Bulletin de la Société Entomologique de France, </source><volume>1919</volume>: <fpage>99</fpage>-<lpage>102</lpage>.</mixed-citation></ref><ref id="B3"><mixed-citation xmlns:xlink="http://www.w3.org/1999/xlink" xlink:type="simple"><person-group><name name-style="western"><surname>Bruneau de Miré</surname><given-names>P</given-names></name></person-group> (<year>1979</year>)<article-title> Trans-Atlantic dispersal: Several examples of colonization of the Gulf of Biafra by Middle American stocks of Carabidae.</article-title> In: <person-group><name name-style="western"><surname>Erwin</surname><given-names>TL</given-names></name><name name-style="western"><surname>Ball</surname><given-names>GE</given-names></name><name name-style="western"><surname>Whitehead</surname><given-names>DR</given-names></name><name name-style="western"><surname>Halpern</surname><given-names>AL</given-names></name></person-group> (<role>Eds</role>). <issue-title>Carabid Beetles: Their evolution, natural history, and classification.</issue-title><source>Proceedings of the First International Symposium of Carabidology. Dr. W. Junk b.v. Publishers, The Hague</source>: <fpage>327</fpage>-<lpage>330</lpage>.</mixed-citation></ref><ref id="B13"><mixed-citation xmlns:xlink="http://www.w3.org/1999/xlink" xlink:type="simple"><person-group><name name-style="western"><surname>Lorenz</surname><given-names>W</given-names></name></person-group> (<year>2005</year>)<source> Systematic list of extant ground beetles of the world (Insecta, Coleoptera «Geadephaga»: Trachypachidae and Carabidae, incl. Paussinae, Cicindelinae, Rhysodinae)</source>. <publisher-name>Tutzing</publisher-name>, iv + <lpage>530</lpage> pp.</mixed-citation></ref><ref id="B15"><mixed-citation xmlns:xlink="http://www.w3.org/1999/xlink" xlink:type="simple"><person-group><name name-style="western"><surname>Peck</surname><given-names>SB</given-names></name></person-group> (<year>2006</year>)<source> The Beetles of the Galápagos Islands, Ecuador: Evolution, Ecology, and Diversity (Insecta: Coleoptera)</source>. <publisher-name>National Research Council of Canada, NRC Research Press</publisher-name>, <publisher-loc>Ottawa</publisher-loc>.</mixed-citation></ref><ref id="B18"><mixed-citation xmlns:xlink="http://www.w3.org/1999/xlink" xlink:type="simple"><person-group><name name-style="western"><surname>Vinson</surname><given-names>J</given-names></name></person-group> (<year>1956</year>)<article-title> A new scaritine beetle from Mauritius.</article-title><source>Mauritius Institute Bulletin </source><volume>3</volume>: <fpage>313</fpage>-<lpage>316</lpage>.</mixed-citation></ref><ref id="B19"><mixed-citation xmlns:xlink="http://www.w3.org/1999/xlink" xlink:type="simple"><person-group><name name-style="western"><surname>Whitehead</surname><given-names>DR</given-names></name></person-group> (<year>1966</year>)<article-title> A review of <italic>Halocoryza</italic> Alluaud, with notes on its relationship to <italic>Schizogenius</italic> Putzeys (Coleoptera, Carabidae).</article-title><source>Psyche </source><volume>73</volume>: <fpage>217</fpage>-<lpage>228</lpage>.</mixed-citation></ref></ref-list></tp:taxon-treatment>
