# Supplementary material for: Halocoryza Alluaud 1919, sea-side beetles of the Indian, Atlantic (sensu lato), and Pacific Oceans: a generic synopsis and description of a remarkable new species from Baja California Sur, México (Coleoptera, Carabidae, Scaritini, Clivinina)
Source: Zookeys. 2011 Sep 8;(127):1–13. doi: 10.3897/zookeys.127.1748 (PMC3175127; doi:10.3897/zookeys.127.1748)
Supplement: XML Treatment for Halocoryza acapulcana [file zookeys.127.1748-treatment2.xml]

<!DOCTYPE tp:taxon-treatment
  PUBLIC "-//TaxonX//DTD Taxonomic Treatment Publishing DTD v0 20100105//EN" "tax-treatment-NSO.dtd">
<tp:taxon-treatment xmlns:tp="http://www.plazi.org/taxpub"><tp:treatment-meta><mixed-citation publication-type="journal"><person-group><name><surname>Erwin</surname><given-names>Terry L.</given-names></name></person-group><article-title><italic>Halocoryza</italic> Alluaud 1919, sea-side beetles of the Indian, Atlantic (<italic>sensu lato</italic>), and Pacific Oceans: a generic synopsis and description of a remarkable new species from Baja California Sur, México (Coleoptera, Carabidae, Scaritini, Clivinina)</article-title><source>Zookeys</source><day>8</day><month>9</month><year>2011</year><volume>2011</volume><issue>127</issue><fpage>1</fpage><lpage>13</lpage><pub-id pub-id-type="doi">10.3897/zookeys.127.1748</pub-id></mixed-citation></tp:treatment-meta><tp:nomenclature><tp:taxon-name> 
                        <tp:taxon-name-part taxon-name-part-type="genus">Halocoryza</tp:taxon-name-part> 
                        <tp:taxon-name-part taxon-name-part-type="species">acapulcana</tp:taxon-name-part>
                    <object-id xmlns:xlink="http://www.w3.org/1999/xlink" xlink:type="simple">http://species-id.net/wiki/Halocoryza_acapulcana</object-id>
                    </tp:taxon-name><tp:taxon-authority>Whitehead, 1966</tp:taxon-authority><xref ref-type="fig" rid="F1">Figs 1</xref><xref ref-type="fig" rid="F3">4, 7</xref><tp:nomenclature-citation-list><tp:nomenclature-citation><tp:taxon-name>Halocoryza acapulcana</tp:taxon-name><comment> Whitehead, 1966:222</comment></tp:nomenclature-citation></tp:nomenclature-citation-list></tp:nomenclature><tp:treatment-sec sec-type="Common name"><title>Common name.</title><p><bold>Acapulco Saline Catarrh Beetle</bold></p></tp:treatment-sec><tp:treatment-sec sec-type="Geographic Distribution"><title>Geographic Distribution.</title><p>Native, New World. Ecuador – Galapagos Islands: Rábida (Jervis); México – OA.</p></tp:treatment-sec><tp:treatment-sec sec-type="Way of Life"><title>Way of Life.</title><p><bold>Macrohabitat:</bold> Lowlands, sea level, in the intertidal zone of beaches. <bold>Microhabitat:</bold> Adults are ground-dwelling on saline soils. <bold>Dispersal abilities:</bold> Macropterous, capable of flight; slow runners. <bold>Seasonal occurrence:</bold> Adults have been found in March and August. <bold>Behavior:</bold> Nocturnal predators, adults are attracted to lights.</p><fig id="F1" position="float" orientation="portrait"><caption><p><bold>Figure 1–2.</bold> <bold>1</bold> Color image, showing habitus of <italic><tp:taxon-name>Halocoryza acapulcana</tp:taxon-name></italic> Whitehead, 1966, dorsal aspect, ABL = 2.4mm, ADP127171; Acapulco, México <bold>2</bold> Color image, showing habitus of <italic><tp:taxon-name>Halocoryza arenaria</tp:taxon-name></italic> (Darlington, 1939), dorsal aspect, ABL = 2.9mm, ADP116798; St. Johns, Virgin Islands.</p></caption><graphic xmlns:xlink="http://www.w3.org/1999/xlink" xlink:href="ZooKeys-127-001-g001.jpg" position="float" orientation="portrait" xlink:type="simple"/></fig></tp:treatment-sec><tp:treatment-sec sec-type="References"><title>References.</title><p><xref ref-type="bibr" rid="B15">Peck (2006)</xref>, <xref ref-type="bibr" rid="B19">Whitehead (1966)</xref>. New data from CASC and NMNH collections.</p></tp:treatment-sec><tp:treatment-sec><!--Section generated to contain objects referenced in tp:taxon-treatment.--><fig id="F3" position="float" orientation="portrait"><label>Figure 4–8.</label><caption><p><bold>4</bold> Line drawing, showing habitus of <italic><tp:taxon-name>Halocoryza acapulcana</tp:taxon-name></italic> Whitehead, 1966, dorsal aspect, ABL = 2.4mm; Acapulco, México; modified from <xref ref-type="bibr" rid="B19">Whitehead 1966</xref> <bold>5</bold> Line drawing, showing habitus of <italic><tp:taxon-name>Halocoryza arenaria</tp:taxon-name></italic> (Darlington, 1939), dorsal aspect, ABL = 2.9mm; Rio Piedras, Puerto Rico; modified from Whitehead, 1966 <bold>6</bold> Line drawing, showing habitus of <italic><tp:taxon-name>Halocoryza whiteheadiana</tp:taxon-name></italic> sp. n., dorsal aspect, ABL = 2.9mm; ABL = 2.8mm,ADP127139; Isla Del Carmen, México <bold>7</bold> Line drawing, showing male genitalia, median lobe, of <italic><tp:taxon-name>Halocoryza acapulcana</tp:taxon-name></italic> Whitehead, 1966, left lateral aspect, 0.41mm (dorsal margin of basal lobe to apex); Acapulco, México; modified from <xref ref-type="bibr" rid="B19">Whitehead 1966</xref> <bold>8</bold> Line drawing, showing male genitalia, median lobe, <italic><tp:taxon-name>Halocoryza arenaria</tp:taxon-name></italic> (Darlington, 1939), left lateral aspect with internal sac everted, 0.41mm (dorsal margin of basal lobe to apex); Rio Piedras, Puerto Rico; modified from Whitehead, 1966.</p></caption><graphic xmlns:xlink="http://www.w3.org/1999/xlink" xlink:href="ZooKeys-127-001-g003.jpg" position="float" orientation="portrait" xlink:type="simple"/></fig></tp:treatment-sec><ref-list><ref id="B19"><mixed-citation xmlns:xlink="http://www.w3.org/1999/xlink" xlink:type="simple"><person-group><name name-style="western"><surname>Whitehead</surname><given-names>DR</given-names></name></person-group> (<year>1966</year>)<article-title> A review of <italic>Halocoryza</italic> Alluaud, with notes on its relationship to <italic>Schizogenius</italic> Putzeys (Coleoptera, Carabidae).</article-title><source>Psyche </source><volume>73</volume>: <fpage>217</fpage>-<lpage>228</lpage>.</mixed-citation></ref><ref id="B15"><mixed-citation xmlns:xlink="http://www.w3.org/1999/xlink" xlink:type="simple"><person-group><name name-style="western"><surname>Peck</surname><given-names>SB</given-names></name></person-group> (<year>2006</year>)<source> The Beetles of the Galápagos Islands, Ecuador: Evolution, Ecology, and Diversity (Insecta: Coleoptera)</source>. <publisher-name>National Research Council of Canada, NRC Research Press</publisher-name>, <publisher-loc>Ottawa</publisher-loc>.</mixed-citation></ref></ref-list></tp:taxon-treatment>
