# Supplementary material for: Halocoryza Alluaud 1919, sea-side beetles of the Indian, Atlantic (sensu lato), and Pacific Oceans: a generic synopsis and description of a remarkable new species from Baja California Sur, México (Coleoptera, Carabidae, Scaritini, Clivinina)
Source: Zookeys. 2011 Sep 8;(127):1–13. doi: 10.3897/zookeys.127.1748 (PMC3175127; doi:10.3897/zookeys.127.1748)
Supplement: XML Treatment for Halocoryza arenaria [file zookeys.127.1748-treatment3.xml]

<!DOCTYPE tp:taxon-treatment
  PUBLIC "-//TaxonX//DTD Taxonomic Treatment Publishing DTD v0 20100105//EN" "tax-treatment-NSO.dtd">
<tp:taxon-treatment xmlns:tp="http://www.plazi.org/taxpub"><tp:treatment-meta><mixed-citation publication-type="journal"><person-group><name><surname>Erwin</surname><given-names>Terry L.</given-names></name></person-group><article-title><italic>Halocoryza</italic> Alluaud 1919, sea-side beetles of the Indian, Atlantic (<italic>sensu lato</italic>), and Pacific Oceans: a generic synopsis and description of a remarkable new species from Baja California Sur, México (Coleoptera, Carabidae, Scaritini, Clivinina)</article-title><source>Zookeys</source><day>8</day><month>9</month><year>2011</year><volume>2011</volume><issue>127</issue><fpage>1</fpage><lpage>13</lpage><pub-id pub-id-type="doi">10.3897/zookeys.127.1748</pub-id></mixed-citation></tp:treatment-meta><tp:nomenclature><tp:taxon-name> 
                        <tp:taxon-name-part taxon-name-part-type="genus">Halocoryza</tp:taxon-name-part> 
                        <tp:taxon-name-part taxon-name-part-type="species">arenaria</tp:taxon-name-part>
                    <object-id xmlns:xlink="http://www.w3.org/1999/xlink" xlink:type="simple">http://species-id.net/wiki/Halocoryza_arenaria</object-id>
                    </tp:taxon-name><tp:taxon-authority>(Darlington, 1939)</tp:taxon-authority><xref ref-type="fig" rid="F1">Figs 2</xref><xref ref-type="fig" rid="F3">5, 8</xref><tp:nomenclature-citation-list><tp:nomenclature-citation><tp:taxon-name>Schizogenius arenaria</tp:taxon-name><comment> Darlington, 1939: 84</comment></tp:nomenclature-citation></tp:nomenclature-citation-list></tp:nomenclature><tp:treatment-sec sec-type="Common name"><title>Common name.</title><p><bold>Sand Saline Catarrh Beetle</bold></p></tp:treatment-sec><tp:treatment-sec sec-type="Geographic Distribution"><title>Geographic Distribution.</title><p>Native, New World. Barbados; Brazil; Dominican Republic; Grenada; Guadeloupe; Jamaica; México – QR, YC; Panamá; Puerto Rico; USA – FL; Virgin Islands – St. John, St. Thomas; natural invasive, Africa – Cameroon.</p></tp:treatment-sec><tp:treatment-sec sec-type="Way of Life"><title>Way of Life.</title><p><bold>Macrohabitat:</bold> Lowlands, sea level – 1 meter altitude, on sea beaches and in the intertidal area, at or near the high tide line, and in mangrove swamps. <!--PageBreak--><bold>Microhabitat:</bold> Adults are ground-dwelling on exposed wet substrate consisting of coquina-coral cemented by very fine silt or sand and covered with seaweed mats. <bold>Dispersal abilities:</bold> Wing-polymorphic: macropterous form probably capable of flight; brachypterous form, consequently flightless thus vagility limited to walking or running; both forms slow runners. <bold>Seasonal occurrence:</bold> Adults have been found in March – April, July, and October. <bold>Behavior:</bold> Adults are nocturnal predaceous halobionts and take cover in the sand or under drift and piles of seaweed on the beach. Populations of this species are associated with the centipede <italic><tp:taxon-name>Pectiniunguis halirrhytus</tp:taxon-name></italic> Crabill. In the northern part of their range, adults overwinter in the substrate; in the southern part, they likely aestivate during the dry season in the substrate.</p><fig id="F2" position="float" orientation="portrait"><label>Figure 3.</label><caption><p>Color image, showing habitus of <italic><tp:taxon-name>Halocoryza whiteheadiana</tp:taxon-name></italic> <bold>sp. n.</bold>, 3a, left lateral aspect, 3b, dorsal aspect, ABL = 2.9mm; Holotype: Isla Del Carmen, BJ, México.</p></caption><graphic xmlns:xlink="http://www.w3.org/1999/xlink" xlink:href="ZooKeys-127-001-g002.jpg" position="float" orientation="portrait" xlink:type="simple"/></fig><fig id="F3" position="float" orientation="portrait"><label>Figure 4–8.</label><caption><p><bold>4</bold> Line drawing, showing habitus of <italic><tp:taxon-name>Halocoryza acapulcana</tp:taxon-name></italic> Whitehead, 1966, dorsal aspect, ABL = 2.4mm; Acapulco, México; modified from <xref ref-type="bibr" rid="B19">Whitehead 1966</xref> <bold>5</bold> Line drawing, showing habitus of <italic><tp:taxon-name>Halocoryza arenaria</tp:taxon-name></italic> (Darlington, 1939), dorsal aspect, ABL = 2.9mm; Rio Piedras, Puerto Rico; modified from Whitehead, 1966 <bold>6</bold> Line drawing, showing habitus of <italic><tp:taxon-name>Halocoryza whiteheadiana</tp:taxon-name></italic> sp. n., dorsal aspect, ABL = 2.9mm; ABL = 2.8mm,ADP127139; Isla Del Carmen, México <bold>7</bold> Line drawing, showing male genitalia, median lobe, of <italic><tp:taxon-name>Halocoryza acapulcana</tp:taxon-name></italic> Whitehead, 1966, left lateral aspect, 0.41mm (dorsal margin of basal lobe to apex); Acapulco, México; modified from <xref ref-type="bibr" rid="B19">Whitehead 1966</xref> <bold>8</bold> Line drawing, showing male genitalia, median lobe, <italic><tp:taxon-name>Halocoryza arenaria</tp:taxon-name></italic> (Darlington, 1939), left lateral aspect with internal sac everted, 0.41mm (dorsal margin of basal lobe to apex); Rio Piedras, Puerto Rico; modified from Whitehead, 1966.</p></caption><graphic xmlns:xlink="http://www.w3.org/1999/xlink" xlink:href="ZooKeys-127-001-g003.jpg" position="float" orientation="portrait" xlink:type="simple"/></fig></tp:treatment-sec><tp:treatment-sec sec-type="References"><title>References.</title><p><xref ref-type="bibr" rid="B3">Bruneau de Miré (1979)</xref>, <xref ref-type="bibr" rid="B14">Nichols (1988</xref>, Ph.D. dissertation), <xref ref-type="bibr" rid="B16">Peck and Thomas (1998)</xref>, (<xref ref-type="bibr" rid="B19">Whitehead (1966</xref>, 1969).<!--PageBreak--></p></tp:treatment-sec><tp:treatment-sec><!--Section generated to contain objects referenced in tp:taxon-treatment.--><fig id="F1" position="float" orientation="portrait"><caption><p><bold>Figure 1–2.</bold> <bold>1</bold> Color image, showing habitus of <italic><tp:taxon-name>Halocoryza acapulcana</tp:taxon-name></italic> Whitehead, 1966, dorsal aspect, ABL = 2.4mm, ADP127171; Acapulco, México <bold>2</bold> Color image, showing habitus of <italic><tp:taxon-name>Halocoryza arenaria</tp:taxon-name></italic> (Darlington, 1939), dorsal aspect, ABL = 2.9mm, ADP116798; St. Johns, Virgin Islands.</p></caption><graphic xmlns:xlink="http://www.w3.org/1999/xlink" xlink:href="ZooKeys-127-001-g001.jpg" position="float" orientation="portrait" xlink:type="simple"/></fig></tp:treatment-sec><ref-list><ref id="B19"><mixed-citation xmlns:xlink="http://www.w3.org/1999/xlink" xlink:type="simple"><person-group><name name-style="western"><surname>Whitehead</surname><given-names>DR</given-names></name></person-group> (<year>1966</year>)<article-title> A review of <italic>Halocoryza</italic> Alluaud, with notes on its relationship to <italic>Schizogenius</italic> Putzeys (Coleoptera, Carabidae).</article-title><source>Psyche </source><volume>73</volume>: <fpage>217</fpage>-<lpage>228</lpage>.</mixed-citation></ref><ref id="B3"><mixed-citation xmlns:xlink="http://www.w3.org/1999/xlink" xlink:type="simple"><person-group><name name-style="western"><surname>Bruneau de Miré</surname><given-names>P</given-names></name></person-group> (<year>1979</year>)<article-title> Trans-Atlantic dispersal: Several examples of colonization of the Gulf of Biafra by Middle American stocks of Carabidae.</article-title> In: <person-group><name name-style="western"><surname>Erwin</surname><given-names>TL</given-names></name><name name-style="western"><surname>Ball</surname><given-names>GE</given-names></name><name name-style="western"><surname>Whitehead</surname><given-names>DR</given-names></name><name name-style="western"><surname>Halpern</surname><given-names>AL</given-names></name></person-group> (<role>Eds</role>). <issue-title>Carabid Beetles: Their evolution, natural history, and classification.</issue-title><source>Proceedings of the First International Symposium of Carabidology. Dr. W. Junk b.v. Publishers, The Hague</source>: <fpage>327</fpage>-<lpage>330</lpage>.</mixed-citation></ref><ref id="B14"><mixed-citation xmlns:xlink="http://www.w3.org/1999/xlink" xlink:type="simple"><person-group><name name-style="western"><surname>Nichols</surname><given-names>SW</given-names></name></person-group> (<year>1988</year>)<source> Systematics and biogeography of West Indian Scaritinae (Coleoptera: Carabidae)</source>. PhD dissertation, <publisher-name>Cornell University</publisher-name>.</mixed-citation></ref><ref id="B16"><mixed-citation xmlns:xlink="http://www.w3.org/1999/xlink" xlink:type="simple"><person-group><name name-style="western"><surname>Peck</surname><given-names>SB</given-names></name><name name-style="western"><surname>Thomas</surname><given-names>MC</given-names></name></person-group> (<year>1998</year>)<article-title> A distributional checklist of the beetles (Coleoptera) of Florida</article-title>. <source>Arthropods of Florida and Neighboring Land Areas</source><volume>16</volume>: viii + <lpage>180</lpage>pp.</mixed-citation></ref></ref-list></tp:taxon-treatment>
