# Supplementary material for: Halocoryza Alluaud 1919, sea-side beetles of the Indian, Atlantic (sensu lato), and Pacific Oceans: a generic synopsis and description of a remarkable new species from Baja California Sur, México (Coleoptera, Carabidae, Scaritini, Clivinina)
Source: Zookeys. 2011 Sep 8;(127):1–13. doi: 10.3897/zookeys.127.1748 (PMC3175127; doi:10.3897/zookeys.127.1748)
Supplement: XML Treatment for Halocoryza maindroni [file zookeys.127.1748-treatment4.xml]

<!DOCTYPE tp:taxon-treatment
  PUBLIC "-//TaxonX//DTD Taxonomic Treatment Publishing DTD v0 20100105//EN" "tax-treatment-NSO.dtd">
<tp:taxon-treatment xmlns:tp="http://www.plazi.org/taxpub"><tp:treatment-meta><mixed-citation publication-type="journal"><person-group><name><surname>Erwin</surname><given-names>Terry L.</given-names></name></person-group><article-title><italic>Halocoryza</italic> Alluaud 1919, sea-side beetles of the Indian, Atlantic (<italic>sensu lato</italic>), and Pacific Oceans: a generic synopsis and description of a remarkable new species from Baja California Sur, México (Coleoptera, Carabidae, Scaritini, Clivinina)</article-title><source>Zookeys</source><day>8</day><month>9</month><year>2011</year><volume>2011</volume><issue>127</issue><fpage>1</fpage><lpage>13</lpage><pub-id pub-id-type="doi">10.3897/zookeys.127.1748</pub-id></mixed-citation></tp:treatment-meta><tp:nomenclature><tp:taxon-name> 
                        <tp:taxon-name-part taxon-name-part-type="genus">Halocoryza</tp:taxon-name-part> 
                        <tp:taxon-name-part taxon-name-part-type="species">maindroni</tp:taxon-name-part>
                    <object-id xmlns:xlink="http://www.w3.org/1999/xlink" xlink:type="simple">http://species-id.net/wiki/Halocoryza_maindroni</object-id>
                    </tp:taxon-name><tp:taxon-authority>Alluaud, 1919</tp:taxon-authority><xref ref-type="fig" rid="F4">Figs 9, 10</xref><tp:nomenclature-citation-list><tp:nomenclature-citation><tp:taxon-name>Halocoryza Maindroni</tp:taxon-name><comment><xref ref-type="bibr" rid="B1">Alluaud, 1919</xref>:101</comment></tp:nomenclature-citation><tp:nomenclature-citation><tp:taxon-name>Halocoryza atriceps</tp:taxon-name><comment> Alluaud, 1899:378 [not Fairmaire, 1901:5]</comment></tp:nomenclature-citation><tp:nomenclature-citation><tp:taxon-name>Halocoryza jeanelli</tp:taxon-name><comment> Vinson, 1956:313</comment></tp:nomenclature-citation></tp:nomenclature-citation-list></tp:nomenclature><tp:treatment-sec sec-type="Common name"><title>Common name.</title><p><bold>Maindron’s Saline Catarrh Beetle</bold></p></tp:treatment-sec><tp:treatment-sec sec-type="Geographic Distribution"><title>Geographic Distribution.</title><p>Native, Old World. Comoros – Mayotte; Djibouti; Madagascar; Mauritius; Saudi Arabia; Somalia.</p></tp:treatment-sec><tp:treatment-sec sec-type="Way of Life"><title>Way of Life.</title><p><bold>Macrohabitat:</bold> Lowlands, sea level, in the intertidal zone of sea beaches. <bold>Microhabitat:</bold> Adults are ground-dwelling on coralline sands in the vicinity of coral reefs. <bold>Dispersal abilities:</bold> Wing-polymorphic: macropterous form probably capable of flight; brachypterous form, consequently flightless thus vagility limited to walking or running; both forms slow runners. <bold>Seasonal occurrence:</bold> Adults have been found in January and October. <bold>Behavior:</bold> Nocturnal predators, adults take cover during the day under dry seaweed just above the high water mark.</p><fig id="F4" position="float" orientation="portrait"><label>Figures 9–10.</label><caption><p><bold>9</bold> Line drawing, showing habitus of <italic><tp:taxon-name>Halocoryza maindroni</tp:taxon-name></italic> <xref ref-type="bibr" rid="B1">Alluaud, 1919</xref>, dorsal aspect, ABL = 2.4mm; Black River, Mauritius; modified from <xref ref-type="bibr" rid="B18">Vinson (1956)</xref>. N. B. discal setae of elytra not shown <bold>10</bold> Line drawing, showing male genitalia, median lobe and left paramere, <italic><tp:taxon-name>Halocoryza maindroni</tp:taxon-name></italic> Alluaud 1919, left lateral aspect, ca. 0.40mm; Black River, Mauritius; modified from <xref ref-type="bibr" rid="B18">Vinson (1956)</xref>.</p></caption><graphic xmlns:xlink="http://www.w3.org/1999/xlink" xlink:href="ZooKeys-127-001-g004.jpg" position="float" orientation="portrait" xlink:type="simple"/></fig></tp:treatment-sec><tp:treatment-sec sec-type="References"><title>References.</title><p><xref ref-type="bibr" rid="B1">Alluaud (1919)</xref>, <xref ref-type="bibr" rid="B9">Jeannel (1946)</xref>, <xref ref-type="bibr" rid="B18">Vinson (1956)</xref>.</p></tp:treatment-sec><tp:treatment-sec sec-type="Note"><title>Note.</title><p><xref ref-type="bibr" rid="B18">Vinson (1956)</xref> provided a partial description of the 3rd instar larva.</p></tp:treatment-sec><ref-list><ref id="B1"><mixed-citation xmlns:xlink="http://www.w3.org/1999/xlink" xlink:type="simple"><person-group><name name-style="western"><surname>Alluaud,</surname><given-names>C</given-names></name></person-group> (<year>1919</year>)<article-title> Contributions à l’étude des Carabiques d’Afrique et de Madagascar [Col.] XXIII. Observations sur divers Clinindes; descriptions d’une race, d’une espèce et d’un genre nouveaux.</article-title><source>Bulletin de la Société Entomologique de France, </source><volume>1919</volume>: <fpage>99</fpage>-<lpage>102</lpage>.</mixed-citation></ref><ref id="B18"><mixed-citation xmlns:xlink="http://www.w3.org/1999/xlink" xlink:type="simple"><person-group><name name-style="western"><surname>Vinson</surname><given-names>J</given-names></name></person-group> (<year>1956</year>)<article-title> A new scaritine beetle from Mauritius.</article-title><source>Mauritius Institute Bulletin </source><volume>3</volume>: <fpage>313</fpage>-<lpage>316</lpage>.</mixed-citation></ref><ref id="B9"><mixed-citation xmlns:xlink="http://www.w3.org/1999/xlink" xlink:type="simple"><person-group><name name-style="western"><surname>Jeannel</surname><given-names>R</given-names></name></person-group> (<year>1946</year>)<article-title> Coléoptères carabiques de la région malgache (premième partie)</article-title>. <source>Faune de l’Empire Française, VI</source>, <publisher-name>Office de la Recherche scientifique coloniale</publisher-name>, <publisher-loc>Paris</publisher-loc>. <lpage>372</lpage>pp.</mixed-citation></ref></ref-list></tp:taxon-treatment>
